# Supplementary material for: Blocking Dectin-1 prevents colorectal tumorigenesis by suppressing prostaglandin E2 production in myeloid-derived suppressor cells and enhancing IL-22 binding protein expression
Source: Nat Commun. 2023 Mar 17;14:1493. doi: 10.1038/s41467-023-37229-x (PMC10023663; doi:10.1038/s41467-023-37229-x)
Supplement: Supplementary file 4 — Source Data [file 41467_2023_37229_MOESM4_ESM.xlsx]

## Sheet: Figure 1
Fig. 1a
	days	0	1	2	3	5	6	7	8	9	10	12	13	14	15	16	17	19	20	21	22	23	24	25	26	27	28
	BW%-Apc	100	101.779	98.2318	99.0091	97.2363	96.85	96.2617	89.1633	86.9901	87.5865	95.8673	98.226	99.6067	99.5951	99.7923	100.575	103.345	103.741	104.921	103.144	106.297	106.887	106.488	106.286	108.462
	BW%-Apc-Dec	100	101.038	98.0167	101.038	99.8117	97.7722	97.3181	93.2619	94.468	99.0879	104.203	104.052	104.826	104.51	105.509	106.885	107.924	109.395	107.959	107.982	108.946	109.4	109.023	108.589	110.605
	SD-Apc	0	0.841794	1.44088	1.11661	0.744284	1.94964	2.22249	3.0759	2.06262	2.63362	3.16642	2.93974	1.83052	4.09748	2.65318	4.74015	2.26356	1.53268	2.15394	2.76803	3.45842	3.86487	4.39168	5.39325	4.44046	0
	SD-Apc-Dec	0	0.77537	1.40774	0.77537	0.26633	0.638163	1.58403	2.3836	2.44211	2.71648	1.28121	1.97016	1.52888	2.00516	1.96082	1.47416	2.06554	3.75781	3.47207	3.32949	2.39149	3.49263	4.01976	3.37111	3.53586	0
Fig. 1b
		APCMin/+					APCMin/+Clec7a−/−
	<2mm	9	8	15	14	11	4	4	5	6	10
	2-3mm	8	6	6	4	1	5	2	2	2	7
	>3mm	5	5	7	5	3	0	1	1	0	3
	Total	22	19	28	23	15	9	7	8	8	20
Fig. 1d
	APCMin/+	APCMin/+Clec7a-/-
	6.7	8.1
	6.6	8.2
	6.3	7.8
	7.3	8.6
	7	8.2
Fig. 1f
	colon			rectum
	APCMin/+WT-1	8		8
	APCMin/+WT-2	8		8
	APCMin/+WT-3	7		3
	APCMin/+WT-4	8		3
	APCMin/+WT-5	3		8
	APCMin/+WT-6	8		5
	APCMin/+WT-7	3		1
	APCMin/+KO-1	4		6
	APCMin/+KO-2	2		2
	APCMin/+KO-3	3		3
	APCMin/+KO-4	1		1
	APCMin/+KO-5	1		1
Fig. 1g
	days	0	1	4	7	8	9	10	11	12	13	14	15	16	17	18	19	21	22	23	25	28	29	30	32	33	35	36	37	38
	BW%-WT	100	102.161	101.489	101.615	102.095	102.767	102.566	99.765	97.2796	97.5674	93.297	91.9173	93.3452	98.5893	101.359	102.149	104.873	103.235	103.937	104.178	105.296	102.751	103.427	100.469	99.2642	98.7525	95.9556	99.6117	104.187
	BW%-Dec1KO	100	100.189	100.896	101.184	101.658	100.947	102.249	101.209	99.7307	99.4797	96.4917	98.655	97.9253	100.666	101.059	102.938	103.521	101.551	102.058	104.719	105.342	104.164	105.55	104.62	103.733	103.22	104.089	106.073	107.368
	SD-WT	0	1.33988	2.20762	0.809067	1.85443	1.97264	1.60702	1.02503	1.17888	2.55018	2.56413	3.26569	4.43094	4.00899	3.05822	1.75845	2.15343	1.51165	1.97979	1.84693	1.6355	1.83166	2.34613	1.34198	1.65616	1.91161	2.42987	3.53403	3.46762
	SD-Dec1KO	0	0.753079	1.85854	1.11416	0.998808	2.14033	1.20732	1.69697	3.28734	2.4852	2.88703	4.20447	3.66572	2.37171	1.88406	2.25412	1.50655	1.77853	1.79278	1.25384	1.36468	1.63784	0.891823	1.06772	1.27227	2.13974	3.34291	2.95814	2.16456
	days		39	42	43	44	45	46	49	50	51	52	53	54	55	56	57	58	59	60	61	62	63	64	65	66	67	68	69	70
	BW%-WT		106.455	108.685	108.609	109.161	108.532	107.825	105.832	105.442	105.46	105.522	100.757	99.1714	98.0196	96.9114	94.8251	96.6208	100.369	102.761	103.81	107.064	110.049	108.702	108.44	107.317	109.749	109.04	106.85	107.617
	BW%-Dec1KO		107.65	108.581	108.858	109.369	109.61	111.363	109.027	108.837	109.534	112.044	107.797	105.441	104.449	105.501	106.558	106.743	110.152	110.568	110.457	110.397	110.852	110.872	112.439	112.246	112.846	113.351	112.265	112.281
	SD-WT		2.78031	2.25527	4.06683	7.18199	5.25649	2.08151	0.728104	1.9148	2.30468	2.91719	3.27814	2.77466	3.96349	5.55828	6.76089	5.39036	5.05897	4.78953	3.03848	3.06654	0.625037	0.848579	1.11036	0.0132361	0.198541	2.75752	2.13836	0.810342
	SD-Dec1KO		2.43319	1.30061	1.86877	1.50268	2.0425	1.40044	2.02485	2.31863	2.77141	2.77212	2.06117	3.26863	3.45876	3.32441	3.25541	3.17721	1.27748	1.35633	2.10117	1.99285	0.990471	1.79804	2.25827	2.46452	2.14695	1.99585	3.12774	3.55258
Fig. 1h
		WT					Clec7a−/−
	<2mm	7	8	8	11	29	2	4	4	7	8
	2-3mm	5	2	4	3	3	2	2	0	1	2
	>3mm	4	3	2	2	3	1	1	3	1	1
	Total	16	13	14	16	35	5	7	7	9	11
Fig. 1j
	WT	Dectin-1 KO
	7.2	9.1
	7	8.3
	7.9	8.4
	7.4	7.7
	6.3	8.1
Fig. 1l
	colon			rectum
	wt1	9		wt1	7
	wt2	8		wt2	7
	wt3	6		wt3	7
	wt4	7		wt4	7
	wt5	3		wt5	6
	ko1	1		ko1	5
	ko2	3		ko2	1
	ko3	1		ko3	1
	ko4	1		ko4	1
	ko5	1		ko5	3
Fig. 1n
	WT	Clec7a−/−
	397.19	1.04386
	544.897	3.65353
	410.239	3.13159
	554.814	2.08773
		2.60966
Fig. 1o
	GF-WT	GF-Clec7a−/−
	9.5	9.3
	9.6	10.2
	9.3	8.9
	9.4	9
		9.2

## Sheet: Figure 2
Fig. 2b
	ab T cell	APCMin/+			APCMin/+Clec7a-/-						gd T cell	APCMin/+			APCMin/+Clec7a-/-
	Non-polyp	2.46	4.36	2.18	3.45	3.31	3.86	3.62	2.64		Non-polyp	0.29	0.41	0.32	0.66	0.39	0.89	0.43	0.49
	Polyp	2.63	3.5	3.15	5.04	5.11	6.96	7.45	7.34		Polyp	0.5	0.48	0.68	1.68	1	1.11	1.55	0.96
	CD19+ B cell	APCMin/+			APCMin/+Clec7a-/-						IgG+ B cell	APCMin/+			APCMin/+Clec7a-/-
	Non-polyp	7.25	9.29	8.44	12.9	15.4	8.06	15.8	10.1		Non-polyp	3.46	5.3	4.72	6.24	8.57	3.88	7.5	4.36
	Polyp	3.37	4.86	7.72	22	33.7	50.5	23.3	64.5		Polyp	1.93	2.84	3.86	11.1	18.9	17.4	10.1	29
	CD11c+ DCs	APCMin/+			APCMin/+Clec7a-/-
	Non-polyp	0.46	0.6	0.49	1.18	1.44	1.68	1.46	1.23
	Polyp	0.39	0.49	0.39	2.33	1.61	2.09	2.29	1.65
Fig. 2c
	MHC-II+CD11c+	APCMin/+			APCMin/+Clec7a-/-						MHC-II-CD11c-CD11b+	APCMin/+			APCMin/+Clec7a-/-
	Non-polyp	3.39	3.12	3.17	5.74	4.96	6.56	6.39	6.07		Non-polyp	2.52	8.7	5.21	1.78	1.46	1.24	1.4	1.74
	Polyp	2.06	1.8	1.32	5.65	3.32	3.71	4.71	2.49		Polyp	29.5	29.3	30.6	6.26	4.27	3.63	6.91	1.84
Fig. 2d
	Il6	CD11b&c+			Thy1.2+ T			CD19+ B			EpCAM+ Ep			Others
	Non-polyp	0.1862	0.1502	0.1684	0.1996	0.1775	0.1957	0.003	0.0021	0.0028	0.0001	0.0002	0.0003	0.0525	0.0534	0.0354
	Polyp	0.0576	0.0506	0.0555	0.0893	0.0863	0.0768	0.0005	0.0006	0.0008	0.0003	0.0002	0.0003	0.0183	0.0153	0.0182
	Il1b	CD11b&c+			Thy1.2+ T			CD19+ B			EpCAM+ Ep			Others
	Non-polyp	0.1286	0.1263	0.1195	0.0025	0.0019	0.0022	0.0014	0.0011	0.0013	0.0001	0.0003	0.0002	0.001	0.0022	0.0014
	Polyp	0.3616	0.3177	0.368	0.0052	0.0039	0.0054	0.0019	0.0013	0.0014	0.0003	0.0002	0.0001	0.0031	0.001	0.001
Fig. 2e
	Il6	Non-stimu.				+OXCA-50ug/ml				+OXCA-100ug/ml				+Lami.1mg/ml-3h-OXCA-100ug/ml
	16h culture	0.0008	0.0007	0.0007	0.00086	0.001	0.0011	0.0013	0.0013	0.0016	0.0013	0.0013	0.0013	0.0012	0.001	0.0012	0.0009
	Il1b	Non-stimu.				+OXCA-50ug/ml				+OXCA-100ug/ml				+Lami.1mg/ml-3h-OXCA-100ug/ml
	16h culture	0.0014	0.0014	0.0015	0.0016	0.0019	0.0018	0.0022	0.0018	0.0024	0.0026	0.0022	0.0026	0.0017	0.0021	0.0016	0.0018

## Sheet: Figure 3
Fig. 3j
		+ non-MDSC			+ MDSC_Curdlan 0μg/ml			+ MDSC_Curdlan 100μg/ml			+ MDSC_Curdlan 1000μg/ml
	CD11b+	10.1	8.45	8.86	11.3	12.1	12.3	14.4	12.3	14.5	19	21.9	24.1
		+ non-MDSC			+ MDSC_Curdlan 0μg/ml			+ MDSC_Curdlan 100μg/ml			+ MDSC_Curdlan 1000μg/ml
	CD4+ T	71.3	72.7	74.9	68.8	69.2	69.2	65.1	64.5	69.2	57.9	55.9	51
		+ non-MDSC			+ MDSC_Curdlan 0μg/ml			+ MDSC_Curdlan 100μg/ml			+ MDSC_Curdlan 1000μg/ml
	IFNg+	2.15	1.76	2.08	1.68	1.52	1.63	1.39	1.33	1.29	1.09	0.92	0.65
Fig. 3k
	control	+ WT MDSC	+ Clec7a−/− MDSC
	0.970124	0.297006	0.485558
	0.999344	0.288433	0.530571
	1.03053	0.258544	0.535534
		0.250711
		0.203226
Fig.3l
		APCMin/+						APCMin/+Clec7a-/-
	CD11c-NOS2+	2.97	5.39	16.5	6.46	18.7	22.8	0.55	0.37	0.14	0.14	0.095	0.18	0.27

## Sheet: Figure 4
Fig. 4a
		WT			Dectin-1 KO
	Non-polyp	0.000199	0.000367	0.000338	0.000129	0.000163	0.000144	0.000185	0.000108
	Polyp	0.004245	0.004281	0.002067	0.000598	0.001698	0.001995	0.001693	0.000758
Fig. 4b
		WT										Dectin-1 KO
	Non-polyp	746.403	755.396	737.41	764.389	1028.44	862.97	1120.07	912.818	801.998	762.974	613.565	710.432	718.452	698.903	708.677	677.853	463.875	632.601	850.859
	Polyp	809.425	730.882	746.403	740.255	638.417	709.366	822.865	659.717	524.253	550.339	683.453	647.482	720.343	608.427	584.532	617.362	100.589	498.254	461.17
Fig. 4c
		APCMin/+			APCMin/+Clec7a-/-
	Non-polyp	0.0093	0.0071	0.0096	0.0096	0.0113	0.0115
	Polyp	0.0279	0.0265	0.0374	0.0116	0.0137	0.0133
Fig. 4d
		APCMin/+ EpCAM+			APCMin/+Clec7a−/− EpCAM+			APCMin/+ CD45+			APCMin/+Clec7a−/− CD45+
	Non-polyp	0.0106	0.0084	0.0111	0.0054	0.0067	0.0074	0.0542	0.0678	0.0792	0.0098	0.0071	0.0067
	Polyp	0.004	0.0048	0.0034	0.0057	0.0049	0.0063	0.141	0.1496	0.1986	0.0908	0.0688	0.0796
Fig. 4f
	WT	96	61	54	40	37	34	31	29	28	28	27	24	23	22	22	22	22	22	21	21	20	20	20	20	19	19	19	18	18	17	16	16	16	16	15	15	15	15	15	14	14	14	13	13	13	13	13	12
	Clec7a–/–	32	26	18	17	16	14	13	13	12	12	11	11	11	11	11	11	11	11	10	10	10	10	10	10	9	9	9	9	9	8	8	8	8	8	8	8	8	7	7	7	7	7	7	7	7	7	7	6
Fig. 4h
	Ptges2	CD11b+				CD11c+					Ptges3	CD11b+				CD11c+
	Non-polyp	0.005484	0.005157	0.006063	0.006447	0.006729	0.006314	0.003159	0.003367		Non-polyp	0.007	0.0031	0.0102	0.0141	0.006896	0.006471	0.007839	0.008354
	Polyp	0.008565	0.008385	0.008346	0.008525	0.003492	0.003698	0.00448	0.004231		Polyp	0.0447	0.0327	0.0382	0.0342	0.015149	0.01604	0.016964	0.016022
	Ptgs1	CD11b+				CD11c+					Ptgs2	CD11b+				CD11c+
	Non-polyp	0.000284	0.000267	9.81e-05	0.000104	0.000402	0.000377	0.000263	0.00028		Non-polyp	0.010644	0.01001	0.013679	0.014546	0.031022	0.029111	0.026063	0.027775
	Polyp	0.00709	0.0065	0.00577	0.0064	0.0025	0.00309	0.00265	0.00197		Polyp	0.153315	0.150098	0.151687	0.154938	0.041262	0.04369	0.041966	0.039634
Fig. 4i
	Ptges2	Non-stimu.				+Curdlan-500ug/ml				+Curdlan-1mg/ml				+Lami.1mg/ml-4h-Curdlan-100ug/ml
	20h culture	0.011769	0.01186	0.011297	0.0112	0.00780317	0.00806867	0.0080284	0.0078423	0.00998731	0.00862243	0.0113727	0.0075721	0.007904	0.00799	0.00745	0.00735
	Ptges3	Non-stimu.				+Curdlan-500ug/ml				+Curdlan-1mg/ml				+Lami.1mg/ml-4h-Curdlan-100ug/ml
	20h culture	0.0160394	0.0172909	0.0153965	0.0180129	0.0587665	0.0561734	0.0604628	0.0545975	0.0714833	0.0852001	0.0813988	0.0748215	0.0307397	0.0313149	0.0326144	0.0295149
	Ptgs1	Non-stimu.				+Curdlan-500ug/ml				+Curdlan-1mg/ml				+Lami.1mg/ml-4h-Curdlan-100ug/ml
	20h culture	6.46065e-05	7.40022e-05	6.20171e-05	7.70921e-05	0.00290367	0.0031473	0.00298748	0.003059	0.00488159	0.0046677	0.00555872	0.0040991	0.00227915	0.00245997	0.00241815	0.00231857
	Ptgs2	Non-stimu.				+Curdlan-500ug/ml				+Curdlan-1mg/ml				+Lami.1mg/ml-4h-Curdlan-100ug/ml
	20h culture	0.0381775	0.0392503	0.0366473	0.0408891	0.189293	0.212816	0.194757	0.206845	0.204191	0.274826	0.232514	0.241348	0.122173	0.132261	0.129623	0.124659
Fig. 4j
	Ptges3
	Non-stimu.			+Curdlan			+Curdlan & BAY11-7082			+Curdlan & R406
	0.00263	0.002465	0.004802	0.009642	0.00842	0.005047	0.002961	0.003124	0.006661	0.003897	0.004157	0.00619
	Ptgs1
	Non-stimu.			+Curdlan			+Curdlan & BAY11-7082			+Curdlan & R406
	1.41e-05	5.57e-05	9.28e-05	0.000275	0.000446	0.000224	7.69e-05	2.45e-05	2.96e-05	0.00011	0.000153	0.000148
	Ptgs2
	Non-stimu.			+Curdlan			+Curdlan & BAY11-7082			+Curdlan & R406
	0.009354	0.010388	0.012799	0.02225	0.021521	0.023068	0.010639	0.011072	0.010645	0.009396	0.012856	0.012039
[truncated: 1,236 more columns]

## Sheet: Figure 5
Fig. 5b
	APCMin/+	APCMin/+Clec7a−/−	APCMin/+Clec7a−/−+PGE2
	45	13	40
	57	26	37
	53	17	39
Fig. 5c
	MHC-II+CD11c+	control	+PGE2		CD11b+Ly6C+	control	+PGE2		CD11b+Ly6G+	control	+PGE2
		3.13	2.59			0.22	0.3			9.63	21.7
		3.51	2.18			0.12	4.76			9.37	24.4
		4.12	2.44			0.2	6.11			9.19	19.5
Fig. 5d
	Itgam	control	+PGE2		S100a9	control	+PGE2		Clec4e	control	+PGE2		Ccnd1	control	+PGE2		Myc	control	+PGE2
		0.00376222	0.006293			0.000421	0.045871			0.000119	0.001688			0.0012	0.002088			0.000614	0.00231311
		0.005572	0.006558			0.012471	0.16663			0.000787	0.001575			0.001564	0.002389			0.00137	0.00287763
		0.002352	0.007009			0.007336	0.039232			0	0.001401			5.09e-05	0.002869			0.001069	0.002684
Fig. 5e
	Itgam	Non-stimu.				+PGE2-0.1μM				+PGE2-1μM				+PGE2-10μM
	20h culture	0.016804	0.014615	0.014584	0.014524	0.008186	0.014454	0.015853	0.014956	0.019617	0.01825	0.018271	0.02012	0.017043	0.01763	0.017796	0.015251
	S100a9	Non-stimu.				+PGE2-0.1μM				+PGE2-1μM				+PGE2-10μM
	20h culture	0.00144	0.001366	0.00095	0.001017	0.001643	0.00127	0.00379	0.003424	0.00356	0.003667	0.004205	0.00431	0.006456	0.00696	0.00354	0.00404
	Clec4e	Non-stimu.				+PGE2-0.1μM				+PGE2-1μM				+PGE2-10μM
	20h culture	0.0082	0.008786	0.011411	0.012	0.0076	0.008742	0.014276	0.0154	0.0141	0.014652	0.014221	0.0147	0.01995	0.021581	0.021485	0.02512
	Nos2	Non-stimu.			+PGE2-0.1μM			+PGE2-1μM			+PGE2-10μM
	20h culture	0.002486	0.00247	0.002515	0.002726	0.002875	0.002961	0.003155	0.003707	0.003723	0.004826	0.00486	0.004704	0.00468
Fig. 5g
		control							+laminarin
	<1mm	16	18	28	16	36	32	11	16	20	23	21	13	10	15
	1-2mm	7	11	13	12	19	9	16	5	10	9	10	9	7	8
	>2mm	3	2	4	4	4	1	1	2	2	1	1	0	1	2
	Total	26	31	45	32	59	42	28	23	32	33	32	22	18	25
Fig. 5h
		control						+laminarin
	Non-polyp	2483.12	1957.99	3405.94	4640.83	5313.36	4258.06	262.479	878.926	391.571	2365.55	752.666	1051.11
	Polyp	1977.54	1887.11	1000.91	1795.66	3044.86	2978.48	2522.92	936.425	2165.07	1336.23	151.331	155.971
Fig. 5i
		control							+laminarin
	Non-polyp	0.01026	0.010294	0.022094	0.012968	0.016216	0.011764	0.015008	0.007411	0.009341	0.012864	0.010616	0.007904	0.009183	0.007579
	Polyp	0.020612	0.024337	0.031911	0.02767	0.029569	0.020508	0.022481	0.02645	0.019164	0.022075	0.018963	0.010946	0.016902	0.016121

## Sheet: Figure 6
Fig. 6a
	Il22ra2	APCMin/+			APCMin/+Clec7a-/-					Il18	APCMin/+			APCMin/+Clec7a-/-
	Non-polyp	0.0009	0.0003	0.0007	0.0017	0.0035	0.0026	0.0026		Non-polyp	0.0838	0.0422	0.0544	0.0991	0.087	0.1121	0.0956
	Polyp	7e-06	0.0003	8e-05	0.0017	0.0008	0.0008	0.0016		Polyp	0.0286	0.046	0.051	0.0324	0.0442	0.0516	0.0636
Fig. 6b
		Il22ra2	Ptgs2			Il22ra2	Ptgs2
	GF-WT-1	0.0005	0.0052		SPF-WT-1	0.000918747	0.00932928
	GF-WT-2	2e-05	0.0058		SPF-WT-2	0.00296371	0.00710107
	GF-WT-3	1e-05	0.0054		SPF-WT-3	0.0036239	0.00955428
	GF-Dec1KO-1	0.0083	0.0046		SPF-WT-4	0.00365672	0.00955824
	GF-Dec1KO-2	0.0108	0.0038		SPF-WT-5	0.00102422	0.0113166
	GF-Dec1KO-3	0.0062	0.0054		SPF-WT-6	0.00218231	0.0115263
	GF-Dec1KO-4	0.0126	0.0049		SPF-KO-1	1.77797e-05	0.0182238
	GF-Dec1KO-5	0.0068	0.0049		SPF-KO-2	0.000162956	0.00952654
					SPF-KO-3	0.00268329	0.00690149
					SPF-KO-4	0.00224394	0.00616828
					SPF-KO-5	0.00366891	0.00543126
Fig. 6c
	control	+PGE2
	0.001207	0.000357
	0.001952	0.000217
	0.001926	0.000989
Fig. 6d
		Non-stimu.			+PGE2-0.1μM			+PGE2-1μM			+PGE2-10μM
	20h culture	0.003284	0.00336	0.003295	0.002506	0.002582	0.00245	0.002256	0.00237	0.002196	0.002009	0.002063	0.002111
Fig. 6e
		CD11b&c+			Thy1.2+ T			CD19+ B			EpCAM+ Ep			Others
	Non-polyp	0.0005	0.0003	0.00056	5e-05	0	0	0	0	0	0	0	0	0	0	0
	Polyp	0.0016	0.0018	0.0015	6e-05	0	3e-06	0	0	0	0	6e-05	0	0	0	0
Fig. 6f
		CD11b+			CD11c+
	Non-polyp	2e-05	0.00011	5e-05	0.00039	0.00044	0.00036
	Polyp	4e-05	1e-05	6e-05	0.00022	0.00028	0.00022
Fig. 6h
		Control				+ Laminarin
	Non-polyp	114	131	119	123	142	161	158	139
	Polyp	144	147	125	158	194	174	178	176
Fig. 6i
		Non-treated			+Laminarin			+Laminarin & PGE2
	CD11c–MHC-II+	2.11	3.79	1.12	5.17	3.25	5.96	7.01	4.09	4.01
	CD11c+MHC-II+	21.1	24	27.8	49.5	33.9	37.7	31.2	29.7	25
Fig. 6j
	days	APCmin	APCmin-Dectin-1KO	APCmin-Dectin-1-IL-22bp -/-	APCmin-Dectin-1-IL-22bp +/-
	172	1
	167	1
	181	1
	154	1
	195	1
	230	1
	273	1
	133	1
	149	1
	171	1
	213	1
	128	1
	150	1
	150	1
	198	1
	198	1
	211	1
	174	1
	180	1
	179		1
	227		1
	118		1
	182		1
	247		1
	276		1
	319		1
	214		1
	336		1
	336		1
	108		1
	108		1
	219		1
	315		1
	231		1
	259		1
	295		1
	292		1
	104		1
	222		1
	243		1
	251		1
	231		1
	373		1
	251		1
	166		1
	195		1
	210		1
	323		1
	267		1
	284		1
	153		1
	168		1
	209		1
	237		1
	246		1
	155		1
	232		1
	267		1
	181		1
	195		1
	209		1
	292		1
	184		1
	184		1
	295		1
	110		1
	110		1
	208		1
	173		1
	221		1
	305		1
	113		1
	239		1
	332		1
	171		1
	185		1
	227		1
	255		1
	133		1
	138		1
	223		1
	230		1
	293		1
	144		1
	227		1
	75			1
	93			1
	98			1
	102			1
	106			1
	108			1
	120			1
	126			1
	132			1
	104				1
	105				1
	115				1
	122				1
	128				1
	135				1
	138				1
	140				1
	149				1
Fig. 6l
	APCMin/+	APCMin/+Clec7a−/−	APCMin/+Clec7a−/−Il22bp−/−
	62	21	128
	43	28	80
	73	13	69
Fig. 6o
	Aldh1a3	non-stimu.	0.000614	0.000557	0.000655		Aldh3b1	non-stimu.	0.004557	0.004161	0.002494
		+ PGE2	0.000479	0.000173	0.000183			+ PGE2	0.000536	0.001778	0.001353
	Aldh4a1	non-stimu.	0.018086	0.019553	0.016489		Aldh6a1	non-stimu.	0.002442	0.002412	0.002984
		+ PGE2	0.009161	0.013191	0.0151			+ PGE2	0.001329	0.001006	0.001177
Fig. 6p
		PEG2 0			PEG2 10			PEG2 100			PEG2 100 + RA 1			PEG2 100 + RA 10			PEG2 100 + RA 100
	Colon	1.71e-05	6.91e-05	5.15e-05	1.68e-05	1.18e-05	1.86e-05	1.11e-05	1.19e-05	1.17e-05	1.13e-05	8.15e-06	4.97e-05	1.54e-05	8.15e-05	4.93e-05	0.000108	5.77e-05	3.58e-05

## Sheet: Figure 7
Fig. 7a
	sample #	operation time	death time	last follow-up visit	DECTIN1 expression
	1441	2010-06-02	/	2014-06-30	0.030694
	1388	2010-03-12	/	2018-08-01	0.380635
	1456	2010-06-12	/	2020-05-28	0.684491
	1466T	2010-06-23	/	2011-04-21	0.955601
	1367T	2010-02-05	/	2020-02-28	1.02813
	1450T	2010-06-08	/	2018-01-23	1.13806
	1429T	2010-05-17	/	2020-05-27	1.26295
	1462	2010-06-18	/	2020-09-10	1.3213
	1453T	2010-06-11	/	2020-05-28	1.32651
	1417	2010-04-29	/	2020-05-27	1.5466
	1416	2010-04-29	/	2020-05-27	1.6218
	1368	2010-02-05	/	2017-08-16	1.78933
	1411T	2010-04-21	/	2020-05-27	2.24331
	1419	2010-04-29	2010-09-01	2015-03-31	2.45155
	1433	2010-05-19	2012-04-15	2013-11-18	2.5343
	1387T	2010-03-11	/	2019-09-02	3.3289
	1444	2010-06-04	2014-10-15	2015-08-06	3.56386
	1395T	2010-03-25	/	2019-09-03	5.47715
	1443	2010-06-04	/	2018-07-04	5.49128
	1476	2010-06-30	/	2020-05-28	5.57282
	1414T	2010-04-27	2013-01-07	2013-04-02	6.14636
	1424	2010-05-10	/	2020-05-27	6.19049
	1428T	2010-05-14	/	2018-09-29	6.20798
	1408T	2010-04-14	/	2019-09-02	6.51526
	1475	2010-06-29	2011-07-15	2011-10-27	6.75909
	1407T	2010-04-12	/	2011-07-21	6.92151
	1361T	2010-01-27	/	2018-06-28	7.25768
	1463T	2010-06-21	2012-04-15	2012-11-22	7.29339
	1359T	2010-01-25	/	2018-07-26	7.38335
	1406T	2010-04-09	2013-02-28	2013-11-13	7.70389
	1413	2010-04-26	/	2018-07-26	10.7545
	1409T	2010-04-19	2011-07-15	2012-04-09	11.9272
	1412T	2010-04-23	/	2020-09-30	12.8244
	1439T	2010-05-31	/	2020-07-30	13.1931
	1435	2010-05-25	/	2019-01-18	13.7738
	1421T	2010-05-05	2012-01-15	2012-08-10	14.8943
Fig. 7b
	II	III	IV
	0.030694	0.380635	2.45155
	0.684491	1.54661	3.56386
	0.955601	1.6218	6.14636
	1.02813	1.78933	6.75909
	1.13806	2.24331	7.2934
	1.26295	2.5343	7.70389
	1.3213	3.3289	11.9272
	1.32651	5.57282	13.1931
	5.47715	6.19049
	5.49128	6.92151
	6.20798	13.7737
	7.25768	14.8943
	12.8244
Fig. 7c		II	III	IV
	DECTIN1<2	8	4	0
	DECTIN1>=2	5	8	8
Fig. 7e
	Il22RA2	Non-tu.	Tumor		PTGS2	Non-tu.	Tumor
		0.466497	0.18787			0.24027	4.28391
		0.991281	0.03953		P=0.0084	10.492	0.79493
		2.09715	2.33583			9.85803	114.07
		13.0382	1.27467			28.7404	1303.52
		5.72956	0.933374			17.1502	53.4721
		2.35867	0.054519			0.000438	7.27713
		0.10102	0.333458			0.087999	0.521253
		5.27114	3.80723			0.470825	2.48715
		2.83506	0.763057			4.24443	1.82573
		0.376553	2.67988			4.7692	1.29128
		1.65187	0.032399			1.34889	65.418
		0.494772	1.78035			2.56356	7.47671
		1.15073	0.925313			1.66464	0.463901
		8.06513	5.97773			24.0376	107.37
		1.2007	1.20395			3.92949	4.18667
		1.23089	0.186969			5.48977	1.8533
		0.978738	3.23152			8.7361	63.7329
		1.57951	0.741616			29.0003	9.30548
		0.773949	0.385217			0.571455	10.7648
		6.64089	0.667675			17.6671	8.63425
		0.203959	0.282531			0.589644	10.1613
		1.09395	2.85482			5.76351	0.131237
		1.23421	0.087209			1.33067	0.254623
		0.407752	1.01813			0.620016	12.6685
		0.035708	0.85836			0.322145	11.2112
		0.164026	1.36827			0.432772	7.46527
		0.581366	2.76824			7.43937	6.75232
		0.549362	0.701747			7.45801	88.0155
		1.22262	0.498514			23.3204	7.07981
		0.958828	1.10889			1.2104	14.8035
		1.72576	0.686327			0.158562	9.37112
		3.11128	2.35051			9.27073	85.6485
		0.934219	0.401459			3.98347	2.23232
		3.59345	1.72184			27.7243	55.9465
		0.256934	0.690183			0.770938	2.26312
		0.386849	1.70511			3.93743	32.5938
		1.13578	0.580721			69.6505	7.56072
		1.16589	0.445401			0.991591	0.7591
		2.30894	1.14816			5.29468	17.3759
		2.73411	0.219307			1.39378	6.12174
		0.525107	4.5446			2.8267	119.52
		0.386901	2.09423			2.90372	108.47
		5.1105	0.067956			6.94461	1.38038
		8.72695	5.22788			21.6287	148.863
			0.56975				18.6667
			0.192157				0.176899
			4.28804				64.2795
Fig. 7f
	Il22RA2	Non-tu.	Tumor		PTGS2	Non-tu.	Tumor
		0.466497	0.18787			0.24027	4.28391
	P=0.0067	0.991281	0.03953		P=0.0179	10.492	0.79493
		2.09715	2.33583			9.85803	114.07
		13.0382	1.27467			28.7404	1303.52
		5.72956	0.933374			17.1502	53.4721
		2.35867	0.054519			0.087999	0.521253
		0.10102	0.333458			0.470825	2.48715
		5.27114	3.80723			4.24443	1.82573
		2.83506	0.763057			4.7692	1.29128
		0.376553	2.67988			1.34889	65.418
		1.65187	0.032399			2.56356	7.47671
		0.494772	1.78035			1.66464	0.463901
		1.15073	0.925313			24.0376	107.37
		8.06513	5.97773			3.92949	4.18667
		1.2007	1.20395			5.48977	1.8533
		1.23089	0.186969			8.7361	63.7329
		0.978738	3.23152			29.0003	9.30548
		1.57951	0.741616			0.571455	10.7648
		0.773949	0.385217			0.000438	7.27713
		8.72695	4.28804			21.6287	64.2795
		12.8189	4.6311			24.1155	12.8853
		8.94227	7.38543			29.059	40.0725
		7.86203	5.22962			15.7229	52.4425
Fig. 7g
	h-DECTIN-1	h-PLA2G2A		h-DECTIN-1	h-PTGES		h-DECTIN-1	h-PTGS2
	Tumor	Tumor		Tumor	Tumor		Tumor	Tumor
	1.78933	990.743		1.78933	0.903027		1.78933	4.28391
	0.380635	46.3331		0.380635	0.438044		0.380635	0.79493
	43.8014	5508.7		43.8014	18.0854		43.8014	114.07
	38.0889	2621.21		38.0889	43.6936		10.7545	53.4721
	10.7545	1341.58		10.7545	127.458		1.6218	7.27713
	1.6218	140.419		1.6218	2.92279		1.5466	0.521253
	1.5466	303.967		1.5466	1.14165		2.45155	2.48715
	2.45155	572.302		2.45155	3.83208		6.19049	1.82573
	6.19049	3.26969		6.19049	2.45667		2.5343	1.29128
	2.5343	617.941		2.5343	10.6002		13.7738	65.418
	13.7738	14760.7		13.7738	40.3676		0.030694	0.0332684
	0.030694	69.4141		0.030694	0.20468		5.49128	7.47671
	5.49128	983.04		5.49128	3.98609		3.56386	0.463901
	3.56386	3.20378		3.56386	15.3595		145.4	107.37
	145.4	5496.63		145.4	309.83		0.684491	4.18667
	0.684491	107.831		0.684491	2.73427		1.3213	1.8533
	1.3213	8.67899		1.3213	8.30539		37.1971	63.7329
	37.1971	73.4557		37.1971	37.8201		6.75909	9.30548
	6.75909	17.3599		6.75909	18.2915		5.57282	10.7648
	5.57282	51.916		5.57282	6.90121		7.38335	8.63425
	7.38335	169.845		7.38335	8.37604		7.51666	10.1613
	7.51666	192.918		7.51666	6.01489		7.25768	0.131237
	7.25768	2.98585		7.25768	2.72207		1.02813	0.254623
	1.02813	268.789		1.02813	1.52966		3.3289	12.6685
	3.3289	705.616		3.3289	4.21169		13.7506	11.2112
	13.7506	2323.12		13.7506	14.6738		5.47715	7.46527
	5.47715	488.714		5.47715	11.0623		19.6799	6.75232
	19.6799	102.93		19.6799	7.77939		7.70389	88.0155
	7.70389	14.2303		7.70389	11.0864		6.92151	7.07981
	6.92151	1765.06		6.92151	13.2457		6.51526	14.8035
	6.51526	333.049		6.51526	51.404		11.9272	9.37112
	11.9272	48.6131		11.9272	15.6004		21.3982	85.6485
	21.3982	120.201		21.3982	33.4356		2.24331	2.23232
	2.24331	216.189		2.24331	3.9036		12.8244	55.9465
	12.8244	4542.43		12.8244	13.6914		6.14636	2.26312
	6.14636	2254.19		6.14636	7.71226		14.8943	32.5938
	14.8943	63.7742		14.8943	47.7833		6.20798	7.56072
	6.20798	451.158		6.20798	30.2143		1.26295	0.7591
	1.26295	884.078		1.26295	7.36805		13.1931	17.3759
	13.1931	2170.27		13.1931	30.3502		1.13806	6.12174
	1.13806	184.849		1.13806	7.96309		43.3507	108.47
	43.3507	613.714		43.3507	44.9189		1.32651	1.38038
	1.32651	72.0384		1.32651	0.676139		46.8183	148.863
	46.8183	214.612		46.8183	50.608		7.29339	18.6666
	7.29339	4288.32		7.29339	144.379		0.955601	0.176899
	0.955601	112.823		0.955601	1.31508
Fig. 7i
	PTGS2	Non-stimu.			+Curdlan-500ug/ml			+Curdlan-1mg/ml			+Lami.1mg/ml-4h-Curdlan-100ug/ml
	20h culture	24.218	19.302	18.6748	27.8935	26.9177	26.8314	32.4698	33.7479	36.7067	23.6851	22.5328	21.3164
	PTGES	Non-stimu.			+Curdlan-500ug/ml			+Curdlan-1mg/ml			+Lami.1mg/ml-4h-Curdlan-100ug/ml
	20h culture	15.6349	17.0038	16.2647	18.1336	18.4695	18.8514	20.9732	22.9734	23.7099	13.455	14.2227	14.7909
Fig. 7j
	CRC-tumor	Non-stimu.			+Curdlan-500ug/ml			+Curdlan-1mg/ml			+Lami.1mg/ml-4h-Curdlan-1mg/ml
	20h culture	0.07355	0.089293	0.082103	0.132894	0.1361	0.139182	0.214735	0.213813	0.203028	0.089933	0.096348	0.088
Fig. 7k
	HLA-DRA	Non-stimu.			+PGE2-0.1μM			+PGE2-1μM			+PGE2-10μM
	20h culture	21.347	23.4059	24.4833	24.8496	22.6016	21.1754	15.0001	19.5839	15.7869	16.3431	18.1304	15.5081
	CD33	Non-stimu.			+PGE2-0.1μM			+PGE2-1μM			+PGE2-10μM
	20h culture	0.105976	0.1105	0.114903	0.14839	0.1486	0.148593	0.124453	0.158754	0.147861	0.149944	0.1496	0.148806
	ITGAM	Non-stimu.			+PGE2-0.1μM			+PGE2-1μM			+PGE2-10μM
	20h culture	0.113781	0.123	0.130497	0.179454	0.176	0.170286	0.394229	0.567545	0.462635	0.405024	0.384837	0.374572
	Il22RA2	Non-stimu.			+PGE2-0.1μM			+PGE2-1μM			+PGE2-10μM
	20h culture	18.7753	17.8996	16.3703	14.8967	15.1698	17.4816	15.4657	14.7958	14.6949	12.1363	13.5444	12.7898
Fig. 7l
	HLA-DR−CD15+CD33int
	Non-stimu.		+Curdlan 10μg/ml		+Curdlan 100μg/ml		+Curdlan 200μg/ml		+Curdlan 200μg/ml +celecoxib
	0.98348	1.01652	0.942731	1.36178	1.17814	1.26101	1.36702	1.72687	0.859031	1.12996
	HLA-DRhiCD14+CD33+
	Non-stimu.		+Curdlan 10μg/ml		+Curdlan 100μg/ml		+Curdlan 200μg/ml		+Curdlan 200μg/ml +celecoxib
	1.04816	0.951838	0.977186	0.948035	0.807351	0.504436	0.302915	0.727503	0.7782	0.532319
Fig. 7m
	CD3e+
	Non-stimu.		+Curdlan 10μg/ml		+Curdlan 100μg/ml		+Curdlan 200μg/ml		+Curdlan 200μg/ml +celecoxib
	18.3	19.5	13.4	16.1	11.1	11.2	7.35	6.24	9.4	8.73
	CD3e+CD8a+
	Non-stimu.		+Curdlan 10μg/ml		+Curdlan 100μg/ml		+Curdlan 200μg/ml		+Curdlan 200μg/ml +celecoxib
	6.68	8.36	6.45	6.74	3.96	5.02	3.2	2.84	4.35	4.33

## Sheet: Suppl. Figure 1
Fig. S1b
		APCMin/+										APCMin/+Clec7a−/−
	<2mm	25	13	39	57	46	39	23	8	13	14	11	10	12	25	13	12	4	10
	2-3mm	26	18	28	30	6	28	12	36	26	41	8	1	0	7	5	12	2	4
	>3mm	30	29	5	4	4	18	1	11	9	21	26	18	0	1	5	4	0	1
	Total	81	60	72	91	56	85	36	55	48	76	25	13	12	33	23	28	6	15
Fig. S1d
	APCMin/+	APCMin/+Clec7a−/−
	8	4
	5	4
	3	3
	3	3
	2	1
	6	5
	5	4
	4	4
	4	2
	6	2
	3	1
	8	3
	6	3
	0	5
		6
		1
		0
Fig. S1h
	WT	Dectin-1 KO
	7.216	9.064
	7.04	8.272
	7.92	8.36
	7.392	7.744
	6.336	8.096
Fig. S1i
		WT								Clec7a−/−
	<3mm	2	2	2	1	1	0	0	0	3	2	2	2	1	0	0	0	0
	3-4mm	7	4	3	3	1	1	0	0	1	0	0	0	0	0	0	0	0
	>4mm	6	3	2	2	0	0	0	0	0	0	0	0	0	0	0	0	0
	Total	7	5	3	3	3	2	2	2	3	3	2	2	1	0	0	0	0
Fig. S1j
	days	0	7	8	11	12	14	15	16	17	21	28	29	33	35	37	38	42	46	49	52	53	54	56	57	60	62	63	64	67	70
	BW%-WT	100	102.858	103.738	101.606	98.4492	95.4572	94.1814	93.6262	98.0359	105.84	109.601	108.296	103.097	102.519	106.825	111.143	112.357	112.584	113.879	110.787	107.522	104.82	100.381	99.5675	107.249	108.983	110.808	111.147	113.304	115.916
	BW%-Dec	100	101.07	102.366	102.552	99.8904	97.2753	99.4604	98.3936	101.793	106.009	109.55	109.357	107.728	106.396	109.298	112.198	113.253	114.01	114.346	113.725	110.393	107.463	106.458	105.874	114.053	113.579	113.024	113.983	115.958	116.637
	SD-WT	0	2.84308	3.07996	2.49716	2.7698	4.81372	5.63562	7.10744	9.59497	5.3553	6.29881	6.86648	5.64482	11.3113	7.9112	8.00326	5.32906	5.25514	8.13832	5.79706	6.20794	5.24759	4.7083	6.18315	10.4566	5.40706	5.54751	2.98126	3.44292	6.05666
	SD-Dec	0	1.86793	2.46028	2.22835	2.8372	2.62634	3.91941	3.49669	3.19702	3.54238	5.08186	5.98705	4.59741	4.04039	5.08289	6.36424	4.93796	4.08059	5.85755	3.0043	3.67163	3.33874	4.53775	4.76991	8.38522	5.93255	4.61688	4.84421	4.35088	6.30012
Fig. S1k
		WT					Clec7a−/−
	1-2mm	2	2	1	1	8	3	3	3	1	0
	2-3mm	2	3	3	6	4	2	4	0	2	0
	>3mm	6	6	8	3	8	3	2	4	2	3
	Total	10	11	12	10	20	8	9	7	5	3
Fig. S1m
	WT	Clec7a−/−
	6.7	6.3
	7	7.8
	7.2	7.7
	7.1	7.2
	7.5	7.9
Fig. S1n
	Rectum			Colon
	WT	Clec7a−/−		WT	Clec7a−/−
	14	5		14	4
	13	6		18	5
	11	8		17	7
	10	8		8	4
Fig. S1p
	APCMin/+	APCMin/+Clec7a−/−
	3	1
	2	1
	1	0
	4	0
	3	1
	2
	1
Fig. S1q
	APCMin/+	APCMin/+Clec7a−/−
	146.673	0.06545
	79.587	0.523599
	0.523599	0
	95.295	0
	61.7847	0.06545
	37.6991
	33.5103
Fig. S1r
	Foxp3	WT			Dectin-1KO				Ccnd1	WT			Dectin-1KO
	Non-polyp	0.0022	0.0029	0.0018	0.007	0.0068	0.005		Non-polyp	0.0723274	0.073356	0.0216282	0.0530713	0.0429214	0.0572019
	Polyp	0.0003	0.0004	0.0006	0.004	0.0083	0.0055		Polyp	0.0865074	0.0555157	0.0857125	0.0445883	0.0298884	0.0445584
Fig. S1s
	Foxp3	WT				Clec7a-/-						Ccnd1	GF-WT				GF-Clec7a-/-
	Non-polyp	0.0003	0.0004	0.0007	0.0018	0.0049	0.0016	0.0001	0.0005	0.0002		Non-polyp	0.0106	0.0089	0.0079	0.0114	0.0081	0.0062	0.0066	0.009	0.0067
	Polyp	0.0003	0.0005	0.0002	0.0007	0.0007	0.0004	0.0002	0.0003	0.0003		Polyp	0.0319	0.0501	0.0445	0.0533	0.0046	0.0064	0.0054	0.008	0.0069
Fig. S1t
	Foxp3+CD4+ T cells	WT			Dectin-1KO
	Non-polyp	9.73	9.03	9.39	17.5	11.1	16
	Polyp	12.3	9.56	10.5	18.3	14.3	17.1

## Sheet: Suppl. Figure 2
Fig. S2c
	ab T cell	APCMin/+			APCMin/+Clec7a−/−						gd T cell	APCMin/+			APCMin/+Clec7a−/−
	Non-polyp	21775	44605	16720	13910	20325	19725	18375	14250		Non-polyp	2580	4165	2430	2645	2375	4525	2205	2645
	Polyp	25080	23630	21935	33760	44995	35915	43375	38960		Polyp	4750	3220	4710	11245	8765	5725	9030	5095
	CD19+ B cell	APCMin/+			APCMin/+Clec7a−/−						IgG+ B cell	APCMin/+			APCMin/+Clec7a−/−
	Non-polyp	72465	122580	78735	71005	121295	51795	98310	58135		Non-polyp	47455	75030	57430	59395	108370	3475	85115	44055
	Polyp	38385	38500	63020	198480	368780	313790	156620	355835		Polyp	25255	28120	42775	120295	234585	175525	99620	203355
	CD11c+ MHC-II+ DC	APCMin/+			APCMin/+Clec7a−/−						CD11c-MHC-II-CD11b+	APCMin/+			APCMin/+Clec7a−/−
	Non-polyp	4810	7185	4465	6945	10280	630	10480	6825		Non-polyp	2785	15905	6190	1850	2715	1455	2045	1810
	Polyp	2980	2720	2555	15115	13345	11760	11975	8255		Polyp	31885	31060	44125	17295	18975	13710	17875	7905
Fig. S2d
	%	APCMin/+				APCMin/+Clec7a-/-
	Polyp	35.4	11.3	10.6	24.1	2.55	6.97	6.1	8.13	3.05	7.69
	Abs. numbers	APCMin/+				APCMin/+Clec7a-/-
	Polyp	83028	41504	41892	67816	7844	38452	6120	2340	3684	3284
Fig. S2e
		Non-stimu.			+OXCA 50μg/ml			+OXCA 100μg/ml			+Laminarin+OXCA 100μg/ml
	Pro-IL-1b+	2	4.06	3.24	6.89	4.08	8.64	11.7	17.9	10	4.06	5.57	7.64
		Non-stimu.			+OXCA 50μg/ml			+OXCA 100μg/ml			+Laminarin+OXCA 100μg/ml
	IL-6+	2	2.12	4.76	5.93	9.19	6.77	9.2	15.3	7.26	2	4.32	4.75

## Sheet: Suppl. Figure 3
Fig. S3c
		GF-WT			GF-Dectin-1 KO
	Non-polyp	0.3567	0.6591	0.7634	0.0181	0.0727	0.0832	0.0149
	Polyp	1.779	1.7941	0.8467	0.0005	0.0125	0.0377	0.0353
Fig. S3g
		WT								Clec7a−/−
	Non-polyp	471.233	401.088	440.657	440.657	516.886	595.538	410.081		273.387	428.067	437.06	406.483	338.137	334.539	528.122
	Polyp	1069.35	1094.66	560.537	458.015	1151.83	820.258	1056.23		411.879	769.696	662.954	464.039	417.275	410.081	487.42
Fig. S3h
	Arg2	Non-induced			MDSC			MDSC + curdlan 10			MDSC + curdlan 100			MDSC + curdlan 1000
		0.003998	0.004404	0.004778	0.006526	0.006356	0.005523	0.008859	0.009331	0.009658	0.007824	0.010389	0.009332	0.011004	0.008861	0.009728
	Nos2	Non-induced			MDSC			MDSC + curdlan 10			MDSC + curdlan 100			MDSC + curdlan 1000
		0.002481	0.002632	0.002426	0.003171	0.003328	0.003651	0.006105	0.006912	0.007129	0.006267	0.008192	0.007698	0.010242	0.009069	0.005465
	Clec4e	Non-induced			MDSC			MDSC + curdlan 10			MDSC + curdlan 100			MDSC + curdlan 1000
		0.069617	0.081982	0.076686	0.253285	0.372083	0.353301	0.824801	0.580504	0.632819	0.894862	1.13585	0.855466	0.64842	0.606264	0.626987
	Il1b	Non-induced			MDSC			MDSC + curdlan 10			MDSC + curdlan 100			MDSC + curdlan 1000
		0.002131	0.000916	0.000831	0.003285	0.002704	0.003582	0.016124	0.017577	0.021882	0.02597	0.022538	0.02742	0.029912	0.026842	0.028043
	Csf3	Non-induced			MDSC			MDSC + curdlan 10			MDSC + curdlan 100			MDSC + curdlan 1000
		0.002954	0.002682	0.004022	0.004171	0.003274	0.004336	0.012998	0.01383	0.014362	0.011136	0.010404	0.00972	0.03661	0.032415	0.032925
	Ptgs2	Non-induced			MDSC			MDSC + curdlan 10			MDSC + curdlan 100			MDSC + curdlan 1000
		0.010438	0.009945	0.011236	0.018035	0.017336	0.017682	0.071086	0.084684	0.067559	0.108596	0.104166	0.099918	0.11723	0.11031	0.101869
Fig. S3i
	CD4+ T cells
	WT	Clec7a−/−
	1.05528	1.11746
	0.974027	1.14911
	0.994621	1.03871
	1.0075	1.16408
	0.968577	1.13039
Fig. S3j
	IFN-g+
	WT	Clec7a−/−
	0.62	0.84
	0.64	0.73
	0.63	0.78
	0.69	1.26
	0.66	0.89
Fig. S3l
		WT								Rag2−/−
	<2mm	8	10	8	5	4	9	3	9	2	6	6	8	4	5
	2-3mm	6	8	10	9	6	7	6	8	1	0	1	3	0	0
	>3mm	11	9	5	6	4	6	3	4	0	3	0	0	1	0
	Total	25	27	23	20	14	22	12	21	3	9	7	11	5	5
Fig. S3m
	GF	WT			Dectin-1 KO
	Non-polyp	0.1054	0.05	0.036	0.0126	0.0281	0.0212	0.0284
	Polyp	0.2849	0.0173	0.0571	0.0665	0.082	0.0595	0.0832
	SPF	WT			Dectin-1 KO
	Non-polyp	0.0537	0.0795	0.0402	0.037	0.055	0.043	0.0509	0.0421
	Polyp	0.0756	0.0463	0.0593	0.0795	0.0714	0.0794	0.0588	0.0901

[truncated: 4 more sheets: Suppl. Figure 4, Suppl. Figure 5, Suppl. Figure 6, Suppl. Figure 7]
